# Supplementary material for: ﻿Two new species of the Phaoniaboleticola-group (Diptera, Muscidae, Phaoniinae) from China
Source: Zookeys. 2023 Jul 3;1168:219–29. doi: 10.3897/zookeys.1168.97845 (PMC10848857; doi:10.3897/zookeys.1168.97845)
Supplement: XML Treatment for Phaonia boleticola [file zookeys.1168.97845-treatment1.xml]

<!DOCTYPE tp:taxon-treatment
  PUBLIC "-//TaxonX//DTD Taxonomic Treatment Publishing DTD v0 20100105//EN" "tax-treatment-NSO.dtd">
<tp:taxon-treatment xmlns:tp="http://www.plazi.org/taxpub"><tp:treatment-meta><kwd-group><label>Taxon classification</label><kwd>
              <named-content content-type="kingdom">Animalia</named-content>
            </kwd><kwd>
              <named-content content-type="order">Diptera</named-content>
            </kwd><kwd>
              <named-content content-type="family">Muscidae</named-content>
            </kwd></kwd-group><mixed-citation publication-type="journal"><person-group><name><surname>Zhou</surname><given-names>Zhongyan</given-names></name><name><surname>Wei</surname><given-names>Lianmeng</given-names></name></person-group><article-title>﻿Two new species of the <italic><tp:taxon-name><tp:taxon-name-part taxon-name-part-type="genus" reg="Phaonia">Phaonia</tp:taxon-name-part><tp:taxon-name-part taxon-name-part-type="species" reg="boleticola">boleticola</tp:taxon-name-part></tp:taxon-name></italic>-group (<tp:taxon-name><tp:taxon-name-part taxon-name-part-type="order">Diptera</tp:taxon-name-part></tp:taxon-name>, <tp:taxon-name><tp:taxon-name-part taxon-name-part-type="family">Muscidae</tp:taxon-name-part></tp:taxon-name>, <tp:taxon-name><tp:taxon-name-part taxon-name-part-type="subfamily">Phaoniinae</tp:taxon-name-part></tp:taxon-name>) from China</article-title><source>Zookeys</source><day>03</day><month>07</month><year>2023</year><volume>1168</volume><fpage>219</fpage><lpage>229</lpage><pub-id pub-id-type="doi">10.3897/zookeys.1168.97845</pub-id></mixed-citation></tp:treatment-meta><tp:nomenclature><label>﻿</label><tp:taxon-name>
            <object-id xmlns:xlink="http://www.w3.org/1999/xlink" content-type="arpha" xlink:type="simple">344A09BE-A84D-55E8-9FC3-875031FE51A8</object-id>
            <tp:taxon-name-part taxon-name-part-type="genus" reg="Phaonia">Phaonia</tp:taxon-name-part>
            <tp:taxon-name-part taxon-name-part-type="species" reg="boleticola">boleticola</tp:taxon-name-part>
          </tp:taxon-name><tp:taxon-authority>species-group</tp:taxon-authority><tp:nomenclature-citation-list><tp:nomenclature-citation><tp:taxon-name>
                <tp:taxon-name-part taxon-name-part-type="genus" reg="Phaonia">Phaonia</tp:taxon-name-part>
                <tp:taxon-name-part taxon-name-part-type="species" reg="boleticola">boleticola</tp:taxon-name-part>
              </tp:taxon-name><comment>species-group <xref ref-type="bibr" rid="B3">Ma et al., 2002</xref>: 243–246; <xref ref-type="bibr" rid="B9">Xue et al. 2008</xref>: 42 (1): 155–171.</comment></tp:nomenclature-citation></tp:nomenclature-citation-list></tp:nomenclature><tp:treatment-sec sec-type="diagnosis" id="SECID0EXJAC"><title>Diagnosis.</title><p>Members of the <italic><tp:taxon-name><tp:taxon-name-part taxon-name-part-type="genus" reg="Phaonia">P.</tp:taxon-name-part><tp:taxon-name-part taxon-name-part-type="species" reg="boleticola">boleticola</tp:taxon-name-part></tp:taxon-name></italic> species-group have the following combination of characters: frons narrow, arista plumose, presutural <italic>acr</italic> 0, <italic><abbrev xmlns:xlink="http://www.w3.org/1999/xlink" xlink:title="prealar seta" id="ABBRID0ETKAC" xlink:type="simple">pra</abbrev></italic> undeveloped, prosternum bare, scutellum and abdomen dark, mid tibia with a row of <italic>p</italic> or <italic><abbrev xmlns:xlink="http://www.w3.org/1999/xlink" xlink:title="posteroventral seta" id="ABBRID0E1KAC" xlink:type="simple">pv</abbrev></italic> only, hind tibia without apical <italic><abbrev xmlns:xlink="http://www.w3.org/1999/xlink" xlink:title="posteroventral seta" id="ABBRID0E6KAC" xlink:type="simple">pv</abbrev></italic>.</p><p>Except as noted above, the authors find the male terminalia of the <italic><tp:taxon-name><tp:taxon-name-part taxon-name-part-type="genus" reg="Phaonia">P.</tp:taxon-name-part><tp:taxon-name-part taxon-name-part-type="species" reg="boleticola">boleticola</tp:taxon-name-part></tp:taxon-name></italic> species-group to have the following characters: viewed posteriorly, cerci usually vest-like, fused proximally on upper 1/2 to 3/5, or even nearly completely fused.</p></tp:treatment-sec><tp:treatment-sec sec-type="remarks" id="SECID0EQLAC"><title>Remarks.</title><p>Both <italic><tp:taxon-name><tp:taxon-name-part taxon-name-part-type="genus" reg="Phaonia">P.</tp:taxon-name-part><tp:taxon-name-part taxon-name-part-type="species" reg="xuei">xuei</tp:taxon-name-part></tp:taxon-name></italic> Wang &amp; Xu, 1998 and <italic><tp:taxon-name><tp:taxon-name-part taxon-name-part-type="genus" reg="Phaonia">P.</tp:taxon-name-part><tp:taxon-name-part taxon-name-part-type="species" reg="fani">fani</tp:taxon-name-part></tp:taxon-name></italic> Ma &amp; Wang, 1992 (only females known) are different from other members of the <italic><tp:taxon-name><tp:taxon-name-part taxon-name-part-type="genus" reg="Phaonia">P.</tp:taxon-name-part><tp:taxon-name-part taxon-name-part-type="species" reg="boleticola">boleticola</tp:taxon-name-part></tp:taxon-name></italic> species-group in the following features: abdomen not entirely black, <abbrev xmlns:xlink="http://www.w3.org/1999/xlink" xlink:title="1st and 2nd syntergite" id="ABBRID0EXMAC" xlink:type="simple">tg 1+2</abbrev> and most of <abbrev xmlns:xlink="http://www.w3.org/1999/xlink" xlink:title="tergite" id="ABBRID0E2MAC" xlink:type="simple">tg</abbrev> 3 pale yellow; <abbrev xmlns:xlink="http://www.w3.org/1999/xlink" xlink:title="tergite" id="ABBRID0E6MAC" xlink:type="simple">tg</abbrev> 4 and 5 each with hind marginal band yellow; male cercus of <italic><tp:taxon-name><tp:taxon-name-part taxon-name-part-type="genus" reg="Phaonia">P.</tp:taxon-name-part><tp:taxon-name-part taxon-name-part-type="species" reg="xuei">xuei</tp:taxon-name-part></tp:taxon-name></italic> rounded, which is very different from that of other species of the <italic><tp:taxon-name><tp:taxon-name-part taxon-name-part-type="genus" reg="Phaonia">P.</tp:taxon-name-part><tp:taxon-name-part taxon-name-part-type="species" reg="boleticola">boleticola</tp:taxon-name-part></tp:taxon-name></italic> species-group. Therefore, these two species probably do not belong to the <italic><tp:taxon-name><tp:taxon-name-part taxon-name-part-type="genus" reg="Phaonia">P.</tp:taxon-name-part><tp:taxon-name-part taxon-name-part-type="species" reg="boleticola">boleticola</tp:taxon-name-part></tp:taxon-name></italic> species-group or the definition of the <italic><tp:taxon-name><tp:taxon-name-part taxon-name-part-type="genus" reg="Phaonia">P.</tp:taxon-name-part><tp:taxon-name-part taxon-name-part-type="species" reg="boleticola">boleticola</tp:taxon-name-part></tp:taxon-name></italic> species-group needs to be studied further and modified.</p></tp:treatment-sec><tp:treatment-sec sec-type="Included species" id="SECID0EPOAC"><title>Included species.</title><p>Nine species including the two new species described herein: <italic><tp:taxon-name><tp:taxon-name-part taxon-name-part-type="genus" reg="Phaonia">P.</tp:taxon-name-part><tp:taxon-name-part taxon-name-part-type="species" reg="agitata">agitata</tp:taxon-name-part></tp:taxon-name></italic> sp. nov., <italic><tp:taxon-name><tp:taxon-name-part taxon-name-part-type="genus" reg="Phaonia">P.</tp:taxon-name-part><tp:taxon-name-part taxon-name-part-type="species" reg="cyclosternita">cyclosternita</tp:taxon-name-part></tp:taxon-name></italic> Xue, 1996, <italic><tp:taxon-name><tp:taxon-name-part taxon-name-part-type="genus" reg="Phaonia">P.</tp:taxon-name-part><tp:taxon-name-part taxon-name-part-type="species" reg="fani">fani</tp:taxon-name-part></tp:taxon-name></italic> Ma &amp; Wang, 1992, <italic><tp:taxon-name><tp:taxon-name-part taxon-name-part-type="genus" reg="Phaonia">P.</tp:taxon-name-part><tp:taxon-name-part taxon-name-part-type="species" reg="hainanensis">hainanensis</tp:taxon-name-part></tp:taxon-name></italic> Xue, 2008, <italic><tp:taxon-name><tp:taxon-name-part taxon-name-part-type="genus" reg="Phaonia">P.</tp:taxon-name-part><tp:taxon-name-part taxon-name-part-type="species" reg="nigripennis">nigripennis</tp:taxon-name-part></tp:taxon-name></italic> Ma &amp; Cui, 1992, <italic><tp:taxon-name><tp:taxon-name-part taxon-name-part-type="genus" reg="Phaonia">P.</tp:taxon-name-part><tp:taxon-name-part taxon-name-part-type="species" reg="nujiangensis">nujiangensis</tp:taxon-name-part></tp:taxon-name></italic> sp. nov., <italic><tp:taxon-name><tp:taxon-name-part taxon-name-part-type="genus" reg="Phaonia">P.</tp:taxon-name-part><tp:taxon-name-part taxon-name-part-type="species" reg="suscepta">suscepta</tp:taxon-name-part></tp:taxon-name></italic> Xue, 1996, <italic><tp:taxon-name><tp:taxon-name-part taxon-name-part-type="genus" reg="Phaonia">P.</tp:taxon-name-part><tp:taxon-name-part taxon-name-part-type="species" reg="suspiciosa">suspiciosa</tp:taxon-name-part></tp:taxon-name></italic> (Stein, 1907) and <italic><tp:taxon-name><tp:taxon-name-part taxon-name-part-type="genus" reg="Phaonia">P.</tp:taxon-name-part><tp:taxon-name-part taxon-name-part-type="species" reg="xuei">xuei</tp:taxon-name-part></tp:taxon-name></italic> Wang &amp; Xu, 1998.</p></tp:treatment-sec><tp:treatment-sec sec-type="Affinities" id="SECID0EZBAE"><title>Affinities.</title><p>The <italic><tp:taxon-name><tp:taxon-name-part taxon-name-part-type="genus" reg="Phaonia">P.</tp:taxon-name-part><tp:taxon-name-part taxon-name-part-type="species" reg="boleticola">boleticola</tp:taxon-name-part></tp:taxon-name></italic>-group is close to the <italic><tp:taxon-name><tp:taxon-name-part taxon-name-part-type="genus" reg="Phaonia">P.</tp:taxon-name-part><tp:taxon-name-part taxon-name-part-type="species" reg="nymphaearum">nymphaearum</tp:taxon-name-part></tp:taxon-name></italic>-group but can be differentiated from the latter by the plumose arista.</p></tp:treatment-sec><tp:treatment-sec sec-type="distribution" id="SECID0EVCAE"><title>Distribution.</title><p>China (Palearctic and Oriental regions). <italic><tp:taxon-name><tp:taxon-name-part taxon-name-part-type="genus" reg="Phaonia">Phaonia</tp:taxon-name-part><tp:taxon-name-part taxon-name-part-type="species" reg="boleticola">boleticola</tp:taxon-name-part></tp:taxon-name></italic> (Rondani, 1866) is distributed through Central Europe to Middle Asia.</p></tp:treatment-sec><ref-list><ref id="B3"><mixed-citation xmlns:xlink="http://www.w3.org/1999/xlink" xlink:type="simple"><person-group><name name-style="western"><surname>Ma</surname><given-names>ZY</given-names></name><name name-style="western"><surname>Xue</surname><given-names>WQ</given-names></name><name name-style="western"><surname>Feng</surname><given-names>Y</given-names></name></person-group> (<year>2002</year>) <source>Fauna Sinica <tp:taxon-name><tp:taxon-name-part taxon-name-part-type="class">Insecta</tp:taxon-name-part></tp:taxon-name> Vol. 26, <tp:taxon-name><tp:taxon-name-part taxon-name-part-type="order">Diptera</tp:taxon-name-part></tp:taxon-name><tp:taxon-name><tp:taxon-name-part taxon-name-part-type="family">Muscidae</tp:taxon-name-part></tp:taxon-name> (II), <tp:taxon-name><tp:taxon-name-part taxon-name-part-type="subfamily">Phaoniinae</tp:taxon-name-part></tp:taxon-name> (I).</source><publisher-name>Science Press</publisher-name>, <publisher-loc>Beijing</publisher-loc>, <size units="page">421 pp</size>.</mixed-citation></ref><ref id="B9"><mixed-citation xmlns:xlink="http://www.w3.org/1999/xlink" xlink:type="simple"><person-group><name name-style="western"><surname>Xue</surname><given-names>WQ</given-names></name><name name-style="western"><surname>Tong</surname><given-names>YF</given-names></name><name name-style="western"><surname>Wang</surname><given-names>DD</given-names></name></person-group> (<year>2008</year>) <article-title>The species groups of <italic><tp:taxon-name><tp:taxon-name-part taxon-name-part-type="genus">Phaonia</tp:taxon-name-part></tp:taxon-name></italic> Robineau-Desvoidy (<tp:taxon-name><tp:taxon-name-part taxon-name-part-type="order">Diptera</tp:taxon-name-part></tp:taxon-name>: <tp:taxon-name><tp:taxon-name-part taxon-name-part-type="family">Muscidae</tp:taxon-name-part></tp:taxon-name>) from China, with descriptions of four new species.</article-title><source>Oriental Insects</source><volume>42</volume>(<issue>1</issue>): <fpage>155</fpage>–<lpage>171</lpage>. <ext-link xlink:href="10.1080/00305316.2008.10417541" ext-link-type="doi" xlink:type="simple">https://doi.org/10.1080/00305316.2008.10417541</ext-link></mixed-citation></ref></ref-list></tp:taxon-treatment>
