# Supplementary material for: ﻿Two new species of the Phaoniaboleticola-group (Diptera, Muscidae, Phaoniinae) from China
Source: Zookeys. 2023 Jul 3;1168:219–29. doi: 10.3897/zookeys.1168.97845 (PMC10848857; doi:10.3897/zookeys.1168.97845)
Supplement: XML Treatment for Phaonia agitata [file zookeys.1168.97845-treatment2.xml]

<!DOCTYPE tp:taxon-treatment
  PUBLIC "-//TaxonX//DTD Taxonomic Treatment Publishing DTD v0 20100105//EN" "tax-treatment-NSO.dtd">
<tp:taxon-treatment xmlns:tp="http://www.plazi.org/taxpub"><tp:treatment-meta><kwd-group><label>Taxon classification</label><kwd>
              <named-content content-type="kingdom">Animalia</named-content>
            </kwd><kwd>
              <named-content content-type="order">Diptera</named-content>
            </kwd><kwd>
              <named-content content-type="family">Muscidae</named-content>
            </kwd></kwd-group><mixed-citation publication-type="journal"><person-group><name><surname>Zhou</surname><given-names>Zhongyan</given-names></name><name><surname>Wei</surname><given-names>Lianmeng</given-names></name></person-group><article-title>﻿Two new species of the <italic><tp:taxon-name><tp:taxon-name-part taxon-name-part-type="genus" reg="Phaonia">Phaonia</tp:taxon-name-part><tp:taxon-name-part taxon-name-part-type="species" reg="boleticola">boleticola</tp:taxon-name-part></tp:taxon-name></italic>-group (<tp:taxon-name><tp:taxon-name-part taxon-name-part-type="order">Diptera</tp:taxon-name-part></tp:taxon-name>, <tp:taxon-name><tp:taxon-name-part taxon-name-part-type="family">Muscidae</tp:taxon-name-part></tp:taxon-name>, <tp:taxon-name><tp:taxon-name-part taxon-name-part-type="subfamily">Phaoniinae</tp:taxon-name-part></tp:taxon-name>) from China</article-title><source>Zookeys</source><day>03</day><month>07</month><year>2023</year><volume>1168</volume><fpage>219</fpage><lpage>229</lpage><pub-id pub-id-type="doi">10.3897/zookeys.1168.97845</pub-id></mixed-citation></tp:treatment-meta><tp:nomenclature><label>﻿</label><tp:taxon-name>
            <object-id xmlns:xlink="http://www.w3.org/1999/xlink" content-type="arpha" xlink:type="simple">C733D5DA-7C61-5347-B968-68F005D133FA</object-id>
            <tp:taxon-name-part taxon-name-part-type="genus" reg="Phaonia">Phaonia</tp:taxon-name-part>
            <tp:taxon-name-part taxon-name-part-type="species" reg="agitata">agitata</tp:taxon-name-part>
            <object-id xmlns:xlink="http://www.w3.org/1999/xlink" content-type="zoobank" xlink:type="simple">https://zoobank.org/4A0247D4-4190-4A92-8DD9-7823D065B7BC</object-id>
          </tp:taxon-name><tp:taxon-authority>Zhou &amp; Wei</tp:taxon-authority><tp:taxon-status xmlns:xlink="http://www.w3.org/1999/xlink" xlink:type="simple">sp. nov.</tp:taxon-status><xref ref-type="fig" rid="F1">Figs 1–5</xref><xref ref-type="fig" rid="F3">, 11–14</xref></tp:nomenclature><tp:treatment-sec sec-type="Types" id="SECID0EYEAE"><title>Types.</title><p><bold><italic>Holotype</italic>. China</bold>: “Guizhou, Fanjing Mountain, 1800 m, <named-content xmlns:xlink="http://www.w3.org/1999/xlink" content-type="dwc:verbatimCoordinates" xlink:type="simple"><named-content content-type="geo-json" specific-use="{&#34;type&#34;:&#34;Point&#34;,&#34;coordinates&#34;:[108.683333,27.916667]}" id="NCID0EGFAE" xlink:type="simple">27°55’N, 108°41’E</named-content></named-content>, 22.VI.1994, LM Wei”, (<abbrev xmlns:xlink="http://www.w3.org/1999/xlink" xlink:title="Wei Lianmeng Model Worker Innovation Studio, Anshun, Guizhou, China" id="ABBRID0ELFAE" xlink:type="simple">WLMWISAGC</abbrev>, 1 male). <bold><italic>Paratypes</italic>.</bold> Same data as holotype (<abbrev xmlns:xlink="http://www.w3.org/1999/xlink" xlink:title="Wei Lianmeng Model Worker Innovation Studio, Anshun, Guizhou, China" id="ABBRID0ETFAE" xlink:type="simple">WLMWISAGC</abbrev>, 2 males).</p></tp:treatment-sec><tp:treatment-sec sec-type="diagnosis" id="SECID0EXFAE"><title>Diagnosis.</title><p>Eye bare, antenna brownish-yellow; <italic><abbrev xmlns:xlink="http://www.w3.org/1999/xlink" xlink:title="dorsocentral seta" id="ABBRID0E5FAE" xlink:type="simple">dc</abbrev></italic> 2+3, katepimeron setulose, both anterior and posterior spiracles brown; legs dark brown, with apex of femora and trochanters brown, tibiae yellow-brown and tarsus black, somewhat brownish, mid tibia with 2 <italic>p</italic>, hind tibia with 3 <italic><abbrev xmlns:xlink="http://www.w3.org/1999/xlink" xlink:title="anteroventral seta" id="ABBRID0EFGAE" xlink:type="simple">av</abbrev></italic>; male terminalia: in posterior view, cerci with distal outer angle dully rounded; in profile, surstylus short, with apex widened; st5 (Fig. <xref ref-type="fig" rid="F1">3</xref>) oval, apical angle of lateral lobe pointed and curved inwards. Aedeagus with acrophallus triangular, membranous. Ejaculatory apodeme diamond-shaped.</p><fig id="F1" position="float" orientation="portrait"><object-id xmlns:xlink="http://www.w3.org/1999/xlink" content-type="doi" xlink:type="simple">10.3897/zookeys.1168.97845.figures1-5</object-id><object-id xmlns:xlink="http://www.w3.org/1999/xlink" content-type="arpha" xlink:type="simple">4F555532-D174-5CC6-A9B5-207E7C602991</object-id><label>Figures 1–5.</label><caption><p><italic><tp:taxon-name><tp:taxon-name-part taxon-name-part-type="genus" reg="Phaonia">Phaonia</tp:taxon-name-part><tp:taxon-name-part taxon-name-part-type="species" reg="agitata">agitata</tp:taxon-name-part></tp:taxon-name></italic> Zhou &amp; Wei, sp. nov. <bold>1, 2</bold> cercus in posterior and lateral views <bold>3</bold> sternite 5 in ventral view <bold>4</bold> terminalia, lateral view <bold>5</bold> hypandrium, lateral view. Scale bar: 0.1 mm.</p></caption><graphic xmlns:xlink="http://www.w3.org/1999/xlink" xlink:href="zookeys-1168-219_article-97845__-g001.jpg" position="float" orientation="portrait" xlink:type="simple" id="oo_872162.jpg"><uri content-type="original_file" xlink:type="simple">https://binary.pensoft.net/fig/872162</uri></graphic></fig></tp:treatment-sec><tp:treatment-sec sec-type="description" id="SECID0ENHAE"><title>Description.</title><p><bold>Male.</bold> Bright black species, thorax grey-brown pollinose, scutellum dark. Viewed posteriorly, scutum with 4 longitudinal dark vittae. Wing darkish brown. Legs dark brown, femoral tips and trochanters brown, tibiae yellow-brown and tarsus black, somewhat brownish.</p><p><bold><italic>Head</italic></bold> with eye bare, anterior inner facets distinctly enlarged. Frons somewhat wider than the space between outer margin of two posterior ocelli. Frontal vitta black, devoid of pruinosity, about as wide as facial ridge. Fronto-orbital plate dark, densely silver-grey pollinose. Frontal setae 5 pairs, mixed with individual setulae, uppermost one as weak as setulae, the distance from this to anterior ocellus about 1.5 times the space between outer margin of two posterior ocelli. Lunule darkish tawny-yellowish, silver-grey pollinose. Antenna brownish-yellow, postpedicel brownish apically, scape and pedicel brown; postpedicel about 2.3 times as long as pedicel or about 3.3 times as long as wide. Arista brownish-yellow, thickened basally, with long plumosity, the longest rays about as long as width of postpedicel. Face and facial ridge mainly black, more or less yellowish, brown-grey pollinose. Lower facial margin not protruding in profile. Genal groove dark red dark, almost without pruinosity. Gena black, brown-grey pollinose, about 0.18 times of eye height or equal to 1.5 times width of postpedicel, its anterior margin with a row of upcurved setae. Palpus rod-like, black, longer than haustellum. Prementum stout, brown, thinly grey pollinose. Labellum developed, dark red. Occiput black, grey pollinose, with dark setae.</p><p><bold><italic>Thorax</italic>.</bold><italic>Acr</italic> 0+1. <italic>Dc</italic> 2+3. <italic>Pra</italic> short, at most as long as posterior notopleural seta. Anterior postpronotal seta developed, longer than postpronotal seta. Scutellum bare laterally and ventrally. Anterior and posterior spiracles brown. Katepisternal setae 1:2. Katepimeron setulose. Prosternum, notopleuron and meron bare.</p><p><bold><italic>Wing</italic></bold> with veins brown to dark brown. Tegula and basicosta black. Costal spine undeveloped, clearly shorter than cross-vein <abbrev xmlns:xlink="http://www.w3.org/1999/xlink" xlink:title="radial-medial cross-vein of wing" id="ABBRID0EQIAE" xlink:type="simple">r-m</abbrev>. <italic>C</italic> setulose ventrally, but 5<sup>th</sup> section bare. Radial node bare dorsally and ventrally. Cross-veins <abbrev xmlns:xlink="http://www.w3.org/1999/xlink" xlink:title="radial-medial cross-vein of wing" id="ABBRID0EYIAE" xlink:type="simple">r-m</abbrev> and <abbrev xmlns:xlink="http://www.w3.org/1999/xlink" xlink:title="inter-medial cross-vein of wing" id="ABBRID0E3IAE" xlink:type="simple">m-m</abbrev> without much clouding and the latter curved. Distal part of R<sub>4+5</sub> curved up and M straight and both of them gradually diverging towards apex. Calypters yellow, lower one narrow, tongue-shaped, with distal margin round, inner margin separated from scutellar margin. Haltere reddish-yellow.</p><p><bold><italic>Legs</italic>.</bold> Fore tibia with a median <italic>p.</italic> Mid femur with a row of short and dense <italic>a</italic> on basal half, a row of setula-like <italic><abbrev xmlns:xlink="http://www.w3.org/1999/xlink" xlink:title="anteroventral seta" id="ABBRID0EOJAE" xlink:type="simple">av</abbrev></italic> and <italic><abbrev xmlns:xlink="http://www.w3.org/1999/xlink" xlink:title="posteroventral seta" id="ABBRID0ETJAE" xlink:type="simple">pv</abbrev></italic>, without <italic><abbrev xmlns:xlink="http://www.w3.org/1999/xlink" xlink:title="anterodorsal seta" id="ABBRID0EYJAE" xlink:type="simple">ad</abbrev></italic>; apically with 2 <italic><abbrev xmlns:xlink="http://www.w3.org/1999/xlink" xlink:title="anterodorsal seta" id="ABBRID0E4JAE" xlink:type="simple">ad</abbrev></italic> and 3 <italic><abbrev xmlns:xlink="http://www.w3.org/1999/xlink" xlink:title="posterodorsal seta" id="ABBRID0ECKAE" xlink:type="simple">pd</abbrev>.</italic> Mid tibia with 2 <italic>p.</italic> Hind femur with a row of developed <italic><abbrev xmlns:xlink="http://www.w3.org/1999/xlink" xlink:title="anterodorsal seta" id="ABBRID0EKKAE" xlink:type="simple">ad</abbrev></italic>, 6 <italic><abbrev xmlns:xlink="http://www.w3.org/1999/xlink" xlink:title="anteroventral seta" id="ABBRID0EPKAE" xlink:type="simple">av</abbrev></italic> at apex and a row of setulae-like <italic><abbrev xmlns:xlink="http://www.w3.org/1999/xlink" xlink:title="posteroventral seta" id="ABBRID0EUKAE" xlink:type="simple">pv</abbrev></italic>; apically with 2 <italic><abbrev xmlns:xlink="http://www.w3.org/1999/xlink" xlink:title="anterodorsal seta" id="ABBRID0EZKAE" xlink:type="simple">ad</abbrev></italic>, 1–2 <italic><abbrev xmlns:xlink="http://www.w3.org/1999/xlink" xlink:title="posterodorsal seta" id="ABBRID0E5KAE" xlink:type="simple">pd</abbrev></italic> and 1 <italic>p.</italic> Hind tibia with 3 <italic><abbrev xmlns:xlink="http://www.w3.org/1999/xlink" xlink:title="anteroventral seta" id="ABBRID0EFLAE" xlink:type="simple">av</abbrev></italic>, proximal one developed, 1 strong <italic><abbrev xmlns:xlink="http://www.w3.org/1999/xlink" xlink:title="posterodorsal seta" id="ABBRID0EKLAE" xlink:type="simple">pd</abbrev></italic> (calcar) present at apical 1/4, without apical <italic><abbrev xmlns:xlink="http://www.w3.org/1999/xlink" xlink:title="posteroventral seta" id="ABBRID0EPLAE" xlink:type="simple">pv</abbrev></italic>.</p><p><bold><italic>Abdomen</italic></bold> oval, of the same colour as thorax. Tg1+2 with a dark tongue-shaped median patch. Tg3 with long and narrow dark cone-shaped median vitta. Tg4 and 5 each with a very narrow median vitta. Tg6 bare, dark brown. St1 bare. Male terminalia: Viewed posteriorly (Fig. <xref ref-type="fig" rid="F1">1</xref>): Cerci vest-like, fused on upper half of approximated portion and clearly invaginated at apex, distal outer angle bluntly rounded, inner angle with an apical seta. Surstylus spherical swollen apically. Viewed laterally (Fig. <xref ref-type="fig" rid="F1">2</xref>): Cercus inwardly curved conically. Surstylus strip-like, not elongated, narrow medially, with apex arched. St5 (Fig. <xref ref-type="fig" rid="F1">3</xref>) oval, apical angle of lateral lobe pointed and curved inwardly. Hypandrium (Fig. <xref ref-type="fig" rid="F1">5</xref>) spoon-shaped, its ventral margin deep incurvate, curved basoposteriorly. Genital tergite (Fig. <xref ref-type="fig" rid="F1">4</xref>) with pregonite slender, slightly curved, rounded apically. A pair of asymmetric postgonites, rather developed, the left one rounded apically, apparently smaller than the right one; the right postgonite hooked, pointed apically. Distiphallus elongated, the base infundibular, well sclerotized, widened toward apex. Acrophallus triangular, membranous. Aedeagal apodeme slender, bifurcate basally. Epiphallus developed strap-like, with apex expanded globe-like. Ejaculatory apodeme (as in Fig. <xref ref-type="fig" rid="F1">4</xref>) diamond-shaped with a sclerotized band medially and a papillary bulge on the surface.</p><p><bold>Female</bold>. Unknown.</p></tp:treatment-sec><tp:treatment-sec sec-type="description" id="SECID0EWMAE"><title>Measurements.</title><p><bold>Male</bold>. Body length 6.9–7.0 mm.</p></tp:treatment-sec><tp:treatment-sec sec-type="etymology" id="SECID0E5MAE"><title>Etymology.</title><p>The Latin <italic>agitatus</italic> means “agitated”, which refers to the excitement that the authors experienced when involved in fieldwork activity.</p></tp:treatment-sec><tp:treatment-sec sec-type="distribution" id="SECID0EGNAE"><title>Distribution.</title><p>China (Fanjing Mountain, Guizhou).</p></tp:treatment-sec><tp:treatment-sec sec-type="remarks" id="SECID0ELNAE"><title>Remarks.</title><p>The new species resembles <italic><tp:taxon-name><tp:taxon-name-part taxon-name-part-type="genus" reg="Phaonia">P.</tp:taxon-name-part><tp:taxon-name-part taxon-name-part-type="species" reg="hainanensis">hainanensis</tp:taxon-name-part></tp:taxon-name></italic> Xue et al. and these two species belong to the <italic><tp:taxon-name><tp:taxon-name-part taxon-name-part-type="genus" reg="Phaonia">P.</tp:taxon-name-part><tp:taxon-name-part taxon-name-part-type="species" reg="boleticola">boleticola</tp:taxon-name-part></tp:taxon-name></italic>-group because they share the following characters: legs partly yellow, <italic><abbrev xmlns:xlink="http://www.w3.org/1999/xlink" xlink:title="dorsocentral seta" id="ABBRID0EIOAE" xlink:type="simple">dc</abbrev></italic> 2+3, meron bare, abdomen with a black median vitta and without a shining patch. It can be separated from the latter by the following combination of features: frons somewhat narrower than 2.5 times anterior ocellus, antenna brownish-yellow; male terminalia: in posterior view, cercus is wider, with distal outer angle dully rounded; in profile, surstylus short, with apex widened; st5 with apical angle of lateral lobe never expanded outwards when viewed ventrally. In <italic><tp:taxon-name><tp:taxon-name-part taxon-name-part-type="genus" reg="Phaonia">P.</tp:taxon-name-part><tp:taxon-name-part taxon-name-part-type="species" reg="hainanensis">hainanensis</tp:taxon-name-part></tp:taxon-name></italic>, the antenna is yellow; the cercus is narrower, with the distal outer angle acute; surstylus elongated, with apex narrow; st5 with apical outer angle strongly expanded outwards.</p><p>This new species is also similar to <italic><tp:taxon-name><tp:taxon-name-part taxon-name-part-type="genus" reg="Phaonia">P.</tp:taxon-name-part><tp:taxon-name-part taxon-name-part-type="species" reg="nujiangensis">nujiangensis</tp:taxon-name-part></tp:taxon-name></italic> sp. nov. but can be separated from the latter as follows: Frons somewhat wider than the space between outer margins of posterior ocelli; katepimeron setulose; both anterior and posterior spiracles brown; legs dark brown, tibiae yellow-brown; mid tibia with 2 <italic>p</italic>, hind tibia with 3 <italic><abbrev xmlns:xlink="http://www.w3.org/1999/xlink" xlink:title="anteroventral seta" id="ABBRID0EHPAE" xlink:type="simple">av</abbrev>.</italic> Male terminalia: Cercus as long as wide. Surstylus spherical, swollen apically, shorter in profile. St5 (Fig. <xref ref-type="fig" rid="F1">3</xref>) oval, apical angle of lateral lobe curved inwards. Aedeagus with acrophallus triangular, membranous (Fig. <xref ref-type="fig" rid="F1">4</xref>).</p></tp:treatment-sec><tp:treatment-sec><!--Section generated to contain objects referenced in tp:taxon-treatment.--><fig id="F3" position="float" orientation="portrait"><object-id xmlns:xlink="http://www.w3.org/1999/xlink" content-type="doi" xlink:type="simple">10.3897/zookeys.1168.97845.figures11-17</object-id><object-id xmlns:xlink="http://www.w3.org/1999/xlink" content-type="arpha" xlink:type="simple">45B3A18E-7C8C-594C-A82D-420DCBD0943A</object-id><label>Figures 11–17.</label><caption><p><italic><tp:taxon-name><tp:taxon-name-part taxon-name-part-type="genus" reg="Phaonia">Phaonia</tp:taxon-name-part><tp:taxon-name-part taxon-name-part-type="species" reg="agitata">agitata</tp:taxon-name-part></tp:taxon-name></italic> Zhou &amp; Wei, sp. nov. (♂) (<bold>11–14)</bold><italic><tp:taxon-name><tp:taxon-name-part taxon-name-part-type="genus" reg="Phaonia">Phaonia</tp:taxon-name-part><tp:taxon-name-part taxon-name-part-type="species" reg="nujiangensis">nujiangensis</tp:taxon-name-part></tp:taxon-name></italic> Zhou &amp; Wei, sp. nov. (♂) (<bold>15–17</bold>) <bold>11, 16</bold> habitus in lateral view <bold>13</bold> head in lateral view <bold>14, 15</bold> head in anterior view <bold>12, 17</bold> thorax and wing in dorsal view. Scale bar: 0.2 mm.</p></caption><graphic xmlns:xlink="http://www.w3.org/1999/xlink" xlink:href="zookeys-1168-219_article-97845__-g003.jpg" position="float" orientation="portrait" xlink:type="simple" id="oo_872164.jpg"><uri content-type="original_file" xlink:type="simple">https://binary.pensoft.net/fig/872164</uri></graphic></fig></tp:treatment-sec></tp:taxon-treatment>
