# Supplementary material for: ﻿Two new species of the Phaoniaboleticola-group (Diptera, Muscidae, Phaoniinae) from China
Source: Zookeys. 2023 Jul 3;1168:219–29. doi: 10.3897/zookeys.1168.97845 (PMC10848857; doi:10.3897/zookeys.1168.97845)
Supplement: XML Treatment for Phaonia nujiangensis [file zookeys.1168.97845-treatment3.xml]

<!DOCTYPE tp:taxon-treatment
  PUBLIC "-//TaxonX//DTD Taxonomic Treatment Publishing DTD v0 20100105//EN" "tax-treatment-NSO.dtd">
<tp:taxon-treatment xmlns:tp="http://www.plazi.org/taxpub"><tp:treatment-meta><kwd-group><label>Taxon classification</label><kwd>
              <named-content content-type="kingdom">Animalia</named-content>
            </kwd><kwd>
              <named-content content-type="order">Diptera</named-content>
            </kwd><kwd>
              <named-content content-type="family">Muscidae</named-content>
            </kwd></kwd-group><mixed-citation publication-type="journal"><person-group><name><surname>Zhou</surname><given-names>Zhongyan</given-names></name><name><surname>Wei</surname><given-names>Lianmeng</given-names></name></person-group><article-title>﻿Two new species of the <italic><tp:taxon-name><tp:taxon-name-part taxon-name-part-type="genus" reg="Phaonia">Phaonia</tp:taxon-name-part><tp:taxon-name-part taxon-name-part-type="species" reg="boleticola">boleticola</tp:taxon-name-part></tp:taxon-name></italic>-group (<tp:taxon-name><tp:taxon-name-part taxon-name-part-type="order">Diptera</tp:taxon-name-part></tp:taxon-name>, <tp:taxon-name><tp:taxon-name-part taxon-name-part-type="family">Muscidae</tp:taxon-name-part></tp:taxon-name>, <tp:taxon-name><tp:taxon-name-part taxon-name-part-type="subfamily">Phaoniinae</tp:taxon-name-part></tp:taxon-name>) from China</article-title><source>Zookeys</source><day>03</day><month>07</month><year>2023</year><volume>1168</volume><fpage>219</fpage><lpage>229</lpage><pub-id pub-id-type="doi">10.3897/zookeys.1168.97845</pub-id></mixed-citation></tp:treatment-meta><tp:nomenclature><label>﻿</label><tp:taxon-name>
            <object-id xmlns:xlink="http://www.w3.org/1999/xlink" content-type="arpha" xlink:type="simple">69504D23-1167-548C-A246-69627FDBC1A9</object-id>
            <tp:taxon-name-part taxon-name-part-type="genus" reg="Phaonia">Phaonia</tp:taxon-name-part>
            <tp:taxon-name-part taxon-name-part-type="species" reg="nujiangensis">nujiangensis</tp:taxon-name-part>
            <object-id xmlns:xlink="http://www.w3.org/1999/xlink" content-type="zoobank" xlink:type="simple">https://zoobank.org/32AFD009-CAA6-4903-8C5D-D13B0A641EC6</object-id>
          </tp:taxon-name><tp:taxon-authority>Zhou &amp; Wei</tp:taxon-authority><tp:taxon-status xmlns:xlink="http://www.w3.org/1999/xlink" xlink:type="simple">sp. nov.</tp:taxon-status><xref ref-type="fig" rid="F2">Figs 6–10</xref><xref ref-type="fig" rid="F3">, 15–17</xref></tp:nomenclature><tp:treatment-sec sec-type="Types" id="SECID0EGRAE"><title>Types.</title><p><bold><italic>Holotype</italic>. China</bold>: “Gaoligongshan, Nujiang River side, 580 m, Yunnan, <named-content xmlns:xlink="http://www.w3.org/1999/xlink" content-type="dwc:verbatimCoordinates" xlink:type="simple"><named-content content-type="geo-json" specific-use="{&#34;type&#34;:&#34;Point&#34;,&#34;coordinates&#34;:[98.770000,24.831042]}" id="NCID0EURAE" xlink:type="simple">24°49’51.75”N, 98°46’12.00”E</named-content></named-content>, 2.X.2011, LM Wei, TH Shou, Y Gu, P Jiang and WP Cao” (<abbrev xmlns:xlink="http://www.w3.org/1999/xlink" xlink:title="Wei Lianmeng Model Worker Innovation Studio, Anshun, Guizhou, China" id="ABBRID0EZRAE" xlink:type="simple">WLMWISAGC</abbrev>, 1 male). <bold><italic>Paratype</italic>. China</bold>: Same data as holotype (WLMWI SAGC, 1 male).</p></tp:treatment-sec><tp:treatment-sec sec-type="diagnosis" id="SECID0EBSAE"><title>Diagnosis.</title><p>Eye bare, frons black, somewhat narrower than the space between outer margin of two posterior ocelli; antenna brownish-yellow, gena black-red, grey pollinose, about 0.1 times eye height or narrower than width of postpedicel; <italic><abbrev xmlns:xlink="http://www.w3.org/1999/xlink" xlink:title="dorsocentral seta" id="ABBRID0EISAE" xlink:type="simple">dc</abbrev></italic> 2+3, both anterior and posterior spiracles pale yellow, katepimeron bare; legs yellow, fore femur brownish-black, mid and hind femora each with apex somewhat darkened dorsally; tarsus black, somewhat brownish, mid tibia with 3 <italic>p</italic>, hind tibia with 2<italic><abbrev xmlns:xlink="http://www.w3.org/1999/xlink" xlink:title="anteroventral seta" id="ABBRID0EPSAE" xlink:type="simple">av</abbrev>.</italic> Male terminalia: Viewed posteriorly: Cerci nearly completely fused in approximated portion. Apex of surstylus square-shaped and swollen. Viewed laterally: Cercus nearly hooked, the hind margin flexed at a right-angle. Surstylus strap-like, base strongly and apex slightly widened, apex bluntly rounded and hind margin curved posteriorly. St5 almost jar-shaped, apical angle of lateral lobe narrow, not curved inwards. Aedeagus with a small oval membranous area apically; acrophallus tail-shaped, membranous. Ejaculatory apodeme long, narrowly triangular.</p></tp:treatment-sec><tp:treatment-sec sec-type="description" id="SECID0EUSAE"><title>Description.</title><p><bold>Male.</bold> Black species. Thorax appearing dark red in ground-colour, thickly grey-brown pollinose. Wing brownish-yellow. Legs yellow, fore femur brownish-black, mid and hind femora somewhat darkish dorsally at apex; tarsus black, somewhat brownish. Abdomen elongate conical, reddish-brown, thinly grey-brown pollinose.</p><p><bold><italic>Head</italic>.</bold> Eye bare, anterior inner facets distinctly enlarged. Frons black, somewhat narrower than the space between outer margin of two posterior ocelli. Frontal vitta devoid of pruinosity, completely disappeared at narrowest point. Fronto-orbital plate densely silver-grey pollinose. Frontal setae 6 pairs, upper two as weak as setulae, distributed on more than anterior half. Lunule darkish red-brown, silver-grey pollinose. Antenna brownish-yellow, postpedicel dark brownish apically, scape and pedicel darkish red-brown; postpedicel about 2.4 times as long as pedicel and also about 2.4 times long as wide. Arista darkish brown, thickened basally, long plumose, the longest rays as long as width of postpedicel. Facial ridge and median area black, silver-grey pollinose, the former less than half as wide as antennal width. Face bright black, thinly grey pollinose; facial ridge black but bright black along upper margin along a narrow strip, which is also thinly grey pollinose. Lower facial margin not protruding in profile. Gena black-red, grey pollinose, about 0.1 times eye height or narrower than postpedicel width, its anterior margin with a row of upcurved setae. Palpus rod-like, brownish-black, longer than haustellum. Prementum stout, dark brown, thinly grey pollinose. Labellum developed, dark yellow. Occiput black, grey pollinose, with dark setae.</p><p><bold><italic>Thorax</italic></bold> black, appearing dark red in ground-colour, thickly grey-brown pollinose. Viewed posteriorly, scutum with 4 longitudinal dark vittae, the inner pair obviously thin and stripe-like. Scutellum darkish red-brown, somewhat dark red in ground-colour, with hardly any pruinosity. <italic>Acr</italic> 0+1, as weak as setula. <italic>Dc</italic> 2+3. <italic>Pra</italic> short, about half as long as posterior notopleural seta. Anterior postpronotal seta developed, longer than postpronotal seta. Scutellum bare laterally and ventrally. Both anterior and posterior spiracles pale yellow. Katepisternal setae 1:2. Prosternum, notopleuron, meron and katepimeron bare.</p><p><bold><italic>Wing</italic></bold> brownish-yellow, veins yellow to dark brown. Tegula blackish-brown, basicosta brown. Costal spine developed, obviously longer than cross-vein <abbrev xmlns:xlink="http://www.w3.org/1999/xlink" xlink:title="radial-medial cross-vein of wing" id="ABBRID0EXTAE" xlink:type="simple">r-m</abbrev>. <italic>C</italic> setulose ventrally on 1<sup>st</sup> to 3<sup>rd</sup> sections and basal half of 4<sup>th</sup> sections. Radial node bare dorsally and ventrally. Cross-veins <abbrev xmlns:xlink="http://www.w3.org/1999/xlink" xlink:title="radial-medial cross-vein of wing" id="ABBRID0EDUAE" xlink:type="simple">r-m</abbrev> and m-ms lightly clouded and the latter curved. Distal part of R<sub>4+5</sub> and M straight, both somewhat diverging towards apex but parallel at apex. Calypters yellow, the lower one narrow, tongue-shaped, with distal margin round and inner margin separated from scutellar margin. Haltere yellow.</p><p><bold><italic>Legs</italic></bold> yellow, fore femur brownish-black, mid and hind femora somewhat darkish dorsally at apex; tarsus black, somewhat brownish. Fore tibia with a median developed <italic>p.</italic> Mid femur with a row of short and dense <italic>a</italic> on basal half, with 3 spine-like <italic><abbrev xmlns:xlink="http://www.w3.org/1999/xlink" xlink:title="anteroventral seta" id="ABBRID0EVUAE" xlink:type="simple">av</abbrev></italic>, very short, without <italic><abbrev xmlns:xlink="http://www.w3.org/1999/xlink" xlink:title="posteroventral seta" id="ABBRID0E1UAE" xlink:type="simple">pv</abbrev></italic>; apically with 2 <italic><abbrev xmlns:xlink="http://www.w3.org/1999/xlink" xlink:title="anterodorsal seta" id="ABBRID0E6UAE" xlink:type="simple">ad</abbrev></italic> and 3 <italic><abbrev xmlns:xlink="http://www.w3.org/1999/xlink" xlink:title="posterodorsal seta" id="ABBRID0EEVAE" xlink:type="simple">pd</abbrev>.</italic> Mid tibia with 3 <italic>p</italic>, developed. Hind femur with a row of developed <italic><abbrev xmlns:xlink="http://www.w3.org/1999/xlink" xlink:title="anterodorsal seta" id="ABBRID0EMVAE" xlink:type="simple">ad</abbrev></italic>, 2 <italic><abbrev xmlns:xlink="http://www.w3.org/1999/xlink" xlink:title="anteroventral seta" id="ABBRID0ERVAE" xlink:type="simple">av</abbrev></italic> at apex, proximal one developed, apically with 2 <italic>d</italic>, 1 <italic><abbrev xmlns:xlink="http://www.w3.org/1999/xlink" xlink:title="posterodorsal seta" id="ABBRID0EYVAE" xlink:type="simple">pd</abbrev>.</italic> Hind tibia with 2 <italic><abbrev xmlns:xlink="http://www.w3.org/1999/xlink" xlink:title="anteroventral seta" id="ABBRID0E5VAE" xlink:type="simple">av</abbrev></italic>, proximal one developed, 1 strong <italic><abbrev xmlns:xlink="http://www.w3.org/1999/xlink" xlink:title="posterodorsal seta" id="ABBRID0EDWAE" xlink:type="simple">pd</abbrev></italic> (calcar) present at apical 1/4, without apical <italic><abbrev xmlns:xlink="http://www.w3.org/1999/xlink" xlink:title="posteroventral seta" id="ABBRID0EIWAE" xlink:type="simple">pv</abbrev></italic>.</p><p><bold><italic>Abdomen</italic></bold> elongate conical, reddish-brown, thinly grey-brown pollinose. Tg3-5 with a dark median vitta, that on Tg5 very narrow and blurred at edges. Tg5 dark red-brown apically. St1 bare. Male terminalia: Viewed posteriorly (Fig. <xref ref-type="fig" rid="F2">6</xref>): Cerci vest-like, nearly completely fused in approximated portion and obviously invaginated at apex, apical outer angle bluntly rounded; inner angle with an apical seta. Apex of surstylus square-shaped and swollen. Viewed laterally (Fig. <xref ref-type="fig" rid="F2">7</xref>): Cercus nearly hooked, the hind margin flexed at a right-angle. Surstylus strap-like, moderately elongated, base strongly and apex slightly widened, apex bluntly rounded and hind margin curved posteriorly. St5 (Fig. <xref ref-type="fig" rid="F2">8</xref>) almost jar-shaped, apical angle of lateral lobe narrow, not curved inwards. Hypandrium (Fig. <xref ref-type="fig" rid="F2">10</xref>) meniscate, with deep median incision posteriorly. Genital tergite (Fig. <xref ref-type="fig" rid="F2">9</xref>): Pregonite slender, flexed from the middle, basal half curved cone-like, apical half strap-shaped, rounded apically. A pair of asymmetric postgonites, rather developed; the left one apparently smaller than the right one, base trapezoid and end curved, with 3 ventral setae medially; the right one wide strap-shaped, straight, rounded apically, with 4 ventral setae near the middle and 2 median setae. Distiphallus elongated, the base strap-shaped, well sclerotized, with a small oval membranous area apically. Acrophallus tail-shaped, membranous. Aedeagal apodeme slender, sclerotized apex expanded like a fan and wrapped round with a membranous plate. Epiphallus developed, rod-shaped, with apex expanded like a fan. Ejaculatory apodeme (as in Fig. <xref ref-type="fig" rid="F2">9</xref>) long, narrowly triangular.</p><fig id="F2" position="float" orientation="portrait"><object-id xmlns:xlink="http://www.w3.org/1999/xlink" content-type="doi" xlink:type="simple">10.3897/zookeys.1168.97845.figures6-10</object-id><object-id xmlns:xlink="http://www.w3.org/1999/xlink" content-type="arpha" xlink:type="simple">2A048903-6C6E-5AD6-ADA5-9CEB0C6E3829</object-id><label>Figures 6–10.</label><caption><p><italic><tp:taxon-name><tp:taxon-name-part taxon-name-part-type="genus" reg="Phaonia">Phaonia</tp:taxon-name-part><tp:taxon-name-part taxon-name-part-type="species" reg="nujiangensis">nujiangensis</tp:taxon-name-part></tp:taxon-name></italic> Zhou &amp; Wei, sp. nov. <bold>6, 7</bold> cercus in posterior and lateral views <bold>8</bold> sternite 5 in ventral view <bold>9</bold> terminalia, lateral view <bold>10</bold> hypandrium, lateral view. Scale bar: 0.1 mm.</p></caption><graphic xmlns:xlink="http://www.w3.org/1999/xlink" xlink:href="zookeys-1168-219_article-97845__-g002.jpg" position="float" orientation="portrait" xlink:type="simple" id="oo_872163.jpg"><uri content-type="original_file" xlink:type="simple">https://binary.pensoft.net/fig/872163</uri></graphic></fig><p><bold>Female</bold>. Unknown.</p></tp:treatment-sec><tp:treatment-sec sec-type="description" id="SECID0EPYAE"><title>Measurements.</title><p><bold>Male.</bold> Body length 4.9–5.0 mm.</p></tp:treatment-sec><tp:treatment-sec sec-type="etymology" id="SECID0EXYAE"><title>Etymology.</title><p>The specific name refers to the type locality.</p></tp:treatment-sec><tp:treatment-sec sec-type="distribution" id="SECID0E3YAE"><title>Distribution.</title><p>China, Yunnan (Nujiang River margin, Gaoligongshan).</p></tp:treatment-sec><tp:treatment-sec sec-type="remarks" id="SECID0EBZAE"><title>Remarks.</title><p>The new species resembles <italic><tp:taxon-name><tp:taxon-name-part taxon-name-part-type="genus" reg="Phaonia">P.</tp:taxon-name-part><tp:taxon-name-part taxon-name-part-type="species" reg="hainanensis">hainanensis</tp:taxon-name-part></tp:taxon-name></italic> Xue et al., but this species differs from the new species by the yellow antenna; cerci narrower, with distal outer angle acute; surstylus elongated, with apex narrow; St5 with apical angle of lateral lobe not curved inwards. Furthermore, the new species is similar to <italic><tp:taxon-name><tp:taxon-name-part taxon-name-part-type="genus" reg="Phaonia">P.</tp:taxon-name-part><tp:taxon-name-part taxon-name-part-type="species" reg="agitata">agitata</tp:taxon-name-part></tp:taxon-name></italic> sp. nov. but can be separated from the latter by the following characters: frons somewhat narrower than the space between outer margin of two posterior ocelli; katepimeron bare; both anterior and posterior spiracles pale yellow; legs yellow, fore femur brownish-black; and male terminalia has different morphological characteristics from that of <italic><tp:taxon-name><tp:taxon-name-part taxon-name-part-type="genus" reg="Phaonia">P.</tp:taxon-name-part><tp:taxon-name-part taxon-name-part-type="species" reg="hainanensis">hainanensis</tp:taxon-name-part></tp:taxon-name></italic>.</p><fig id="F3" position="float" orientation="portrait"><object-id xmlns:xlink="http://www.w3.org/1999/xlink" content-type="doi" xlink:type="simple">10.3897/zookeys.1168.97845.figures11-17</object-id><object-id xmlns:xlink="http://www.w3.org/1999/xlink" content-type="arpha" xlink:type="simple">45B3A18E-7C8C-594C-A82D-420DCBD0943A</object-id><label>Figures 11–17.</label><caption><p><italic><tp:taxon-name><tp:taxon-name-part taxon-name-part-type="genus" reg="Phaonia">Phaonia</tp:taxon-name-part><tp:taxon-name-part taxon-name-part-type="species" reg="agitata">agitata</tp:taxon-name-part></tp:taxon-name></italic> Zhou &amp; Wei, sp. nov. (♂) (<bold>11–14)</bold><italic><tp:taxon-name><tp:taxon-name-part taxon-name-part-type="genus" reg="Phaonia">Phaonia</tp:taxon-name-part><tp:taxon-name-part taxon-name-part-type="species" reg="nujiangensis">nujiangensis</tp:taxon-name-part></tp:taxon-name></italic> Zhou &amp; Wei, sp. nov. (♂) (<bold>15–17</bold>) <bold>11, 16</bold> habitus in lateral view <bold>13</bold> head in lateral view <bold>14, 15</bold> head in anterior view <bold>12, 17</bold> thorax and wing in dorsal view. Scale bar: 0.2 mm.</p></caption><graphic xmlns:xlink="http://www.w3.org/1999/xlink" xlink:href="zookeys-1168-219_article-97845__-g003.jpg" position="float" orientation="portrait" xlink:type="simple" id="oo_872164.jpg"><uri content-type="original_file" xlink:type="simple">https://binary.pensoft.net/fig/872164</uri></graphic></fig></tp:treatment-sec></tp:taxon-treatment>
